# Supplementary material for: A Size-Cuttable, Skin-Interactive Wearable Sensor for Digital Deciphering of Epidermis Wavy Deformation
Source: Biosensors (Basel). 2022 Jul 29;12(8):580. doi: 10.3390/bios12080580 (PMC9406093; doi:10.3390/bios12080580)
Supplement: Supplementary file 1 [file biosensors-12-00580-s001.zip]

Archive with 1 entries (1 files):
- biosensors-1825813-supplementary.pdf
